# Supplementary material for: Tetraselmis chuii as Source of Bioactive Compounds Against Helicobacter pylori: An Integrated Proteomic and Bioactivity Approach
Source: Molecules. 2025 Dec 5;30(24):4669. doi: 10.3390/molecules30244669 (PMC12736364; doi:10.3390/molecules30244669)
Supplement: Supplementary file 1 [file molecules-30-04669-s001.zip]

Archive with 5 entries (3 files):
- Supplementary Upload-Revision/
- Supplementary Upload-Revision/molecules-3995090-supplementary -1/
- Supplementary Upload-Revision/molecules-3995090-supplementary -1/Supplementary Figures_Majchrzak.pdf
- Supplementary Upload-Revision/molecules-3995090-supplementary -1/Supplementary Table S1_Majchrzak.xlsx
- Supplementary Upload-Revision/molecules-3995090-supplementary-2.pdf
