# Supplementary material for: Tetraselmis chuii as Source of Bioactive Compounds Against Helicobacter pylori: An Integrated Proteomic and Bioactivity Approach
Source: Molecules. 2025 Dec 5;30(24):4669. doi: 10.3390/molecules30244669 (PMC12736364; doi:10.3390/molecules30244669)
Supplement: Supplementary file 1 [file molecules-30-04669-s001.zip › Supplementary Upload-Revision/molecules-3995090-supplementary -1/Supplementary Table S1_Majchrzak.xlsx]

## Sheet: spider.proteins
								PEAKS Studio 11
Sample: Tetraselmis Digestion in gel with trypsin
DB: Tetraselmis chuii
FDR<=1%
						2 unique peptides/protein groups
Protein Group	Accession	-10LgP	Coverage(%)	#Peptides	#Unique	#Spec	Average Mass	Description	PTM
1	A0A7S1X4T5|A0A7S1X4T5_9CHLO	478.037	55.36	46	34	236	29692.6	Chlorophyll a-b binding protein, chloroplastic OS=Tetraselmis chuii OX=63592 GN=TCHU04912_LOCUS12816 PE=3 SV=1	CarbamidometilTodos; Carbamylation; Carboxymethyl; Deamidation (NQ); Dehydration; more
4	A0A7S1SVU2|A0A7S1SVU2_9CHLO	429.515	46.54	27	2	127	17213.3	Chlorophyll a-b binding protein, chloroplastic (Fragment) OS=Tetraselmis chuii OX=63592 GN=TCHU04912_LOCUS12815 PE=3 SV=1	CarbamidometilTodos; Carbamylation; Carboxymethyl; Dihydroxy; Leu->Gln substitution; more
3	A0A7S1SVV3|A0A7S1SVV3_9CHLO	429.268	57.54	29	6	110	19396.1	Chlorophyll a-b binding protein, chloroplastic (Fragment) OS=Tetraselmis chuii OX=63592 GN=TCHU04912_LOCUS12818 PE=3 SV=1	CarbamidometilTodos; Deamidation (NQ); Dehydration; Dihydroxy; Gly->Ala substitution; more
2	A0A7S1WYH1|A0A7S1WYH1_9CHLO	393.509	44.54	22	22	171	40379.2	Ribulose bisphosphate carboxylase large chain OS=Tetraselmis chuii OX=63592 GN=TCHU04912_LOCUS385 PE=3 SV=1	Ala->Asn substitution; CarbamidometilTodos; Carboxymethyl; Deamidation (NQ); Dehydration; more
6	A1E938|A1E938_9CHLO	371.671	40.56	16	13	87	42450.3	ATP synthase subunit beta (Fragment) OS=Tetraselmis chuii OX=63592 GN=atpB PE=3 SV=1	Deamidation (NQ); Dihydroxy; Oxidation (M); Replacement of 2 protons by calcium; Sodium adduct; more
16	A0A7S1X9L8|A0A7S1X9L8_9CHLO	371.601	22.44	18	15	31	99801.7	Golgi apparatus protein 1 OS=Tetraselmis chuii OX=63592 GN=TCHU04912_LOCUS20827 PE=4 SV=1	CarbamidometilTodos; Oxidation (M); Propionamide
12	E1CBS0|E1CBS0_9CHLO	371.195	48.33	16	16	53	43402.4	Tubulin beta chain (Fragment) OS=Tetraselmis chuii OX=63592 GN=Btub PE=3 SV=1	CarbamidometilTodos; Oxidation (M)
10	A0A7S1SXE6|A0A7S1SXE6_9CHLO	362.472	19.28	18	18	44	99051.7	Tr-type G domain-containing protein OS=Tetraselmis chuii OX=63592 GN=TCHU04912_LOCUS14184 PE=4 SV=1	CarbamidometilTodos; Oxidation (M)
13	A0A7S1X254|A0A7S1X254_9CHLO	360.729	36.53	14	14	46	51670.6	phosphopyruvate hydratase OS=Tetraselmis chuii OX=63592 GN=TCHU04912_LOCUS6346 PE=3 SV=1	CarbamidometilTodos; Oxidation (M); Sodium adduct
5	A0A7S1SU81|A0A7S1SU81_9CHLO	357.897	54.15	14	14	107	22600.5	Ribulose bisphosphate carboxylase small subunit, chloroplastic OS=Tetraselmis chuii OX=63592 GN=RBCS PE=3 SV=1	CarbamidometilTodos; Carboxymethyl; Deamidation (NQ); Dehydration; Dehydroalanine (C); more
19	A0A7S1SJ92|A0A7S1SJ92_9CHLO	354.202	38.99	16	16	31	55081.8	Protein disulfide-isomerase OS=Tetraselmis chuii OX=63592 GN=TCHU04912_LOCUS2441 PE=3 SV=1	CarbamidometilTodos; Oxidation (M)
17	A0A7S1SL49|A0A7S1SL49_9CHLO	351.486	32.61	14	14	45	58614.3	2-dehydro-3-deoxy-phosphogluconate aldolase OS=Tetraselmis chuii OX=63592 GN=TCHU04912_LOCUS4503 PE=4 SV=1	CarbamidometilTodos; Methylation(others); Oxidation (M); Sodium adduct
21	A0A7S1WYH7|A0A7S1WYH7_9CHLO	349.378	22.97	15	15	26	90789.1	Histidine kinase/HSP90-like ATPase domain-containing protein OS=Tetraselmis chuii OX=63592 GN=TCHU04912_LOCUS892 PE=3 SV=1	Ile->Val substitution; Oxidation (M)
23	A0A7S1SM83|A0A7S1SM83_9CHLO	346.304	19.71	13	11	33	101606	Alpha-1,4 glucan phosphorylase OS=Tetraselmis chuii OX=63592 GN=TCHU04912_LOCUS5405 PE=3 SV=1	CarbamidometilTodos; Deamidation (NQ); Oxidation (M)
7	A0A7S1SK31|A0A7S1SK31_9CHLO	346.161	29.87	17	17	58	50926.9	Tr-type G domain-containing protein OS=Tetraselmis chuii OX=63592 GN=TCHU04912_LOCUS2981 PE=3 SV=1	CarbamidometilTodos; Deamidation (NQ); Methylation(KR); Methylation(others); Oxidation (M); more
27	A0A7S1SNL9|A0A7S1SNL9_9CHLO	339.132	20.73	13	13	28	84108.4	Aconitate hydratase, mitochondrial OS=Tetraselmis chuii OX=63592 GN=TCHU04912_LOCUS6619 PE=3 SV=1	CarbamidometilTodos; Oxidation (M)
29	A0A7S1T6Y0|A0A7S1T6Y0_9CHLO	332.599	26.99	12	12	23	44972.1	Ribulose bisphosphate carboxylase/oxygenase activase, chloroplastic OS=Tetraselmis chuii OX=63592 GN=TCHU04912_LOCUS20171 PE=3 SV=1	CarbamidometilTodos; Oxidation (M); Sulphone
9	A0A7S1SY91|A0A7S1SY91_9CHLO	330.848	29.94	12	12	41	38938.7	Photosystem II protein D1 OS=Tetraselmis chuii OX=63592 GN=TCHU04912_LOCUS14758 PE=3 SV=1	CarbamidometilTodos; Deamidation (NQ); Methylation(others); Oxidation (HW); Oxidation (M); more
22	A0A7S1STZ3|A0A7S1STZ3_9CHLO	330.722	28.29	14	14	29	71432.6	Long-chain-fatty-acid--CoA ligase OS=Tetraselmis chuii OX=63592 GN=TCHU04912_LOCUS11280 PE=3 SV=1	CarbamidometilTodos; Methylation(others); Oxidation (M); Ser->Ala substitution
31	A0A7S1SY43|A0A7S1SY43_9CHLO	328.364	19.65	13	13	24	88879.1	Vesicle-fusing ATPase OS=Tetraselmis chuii OX=63592 GN=TCHU04912_LOCUS14089 PE=4 SV=1	CarbamidometilTodos; Oxidation (M)
18	E1CIB0|E1CIB0_9CHLO	327.149	30.14	11	11	42	38973.7	ATP synthase subunit alpha, chloroplastic (Fragment) OS=Tetraselmis chuii OX=63592 GN=AtpA PE=3 SV=1	CarbamidometilTodos; Deamidation (NQ); Dehydration; Oxidation (M); Sodium adduct
20	A0A7S1SP97|A0A7S1SP97_9CHLO	325.116	30.26	12	9	25	45659	ATP synthase subunit beta OS=Tetraselmis chuii OX=63592 GN=TCHU04912_LOCUS6969 PE=3 SV=1	Asn->Gly substitution; CarbamidometilTodos; Ile->Met substitution; Oxidation (M); Sodium adduct
11	A0A7S1T017|A0A7S1T017_9CHLO	324.469	34.65	13	13	50	32035.7	Chlorophyll a-b binding protein, chloroplastic OS=Tetraselmis chuii OX=63592 GN=TCHU04912_LOCUS14167 PE=3 SV=1	Dehydration; Formylation; Methylation(KR); Methylation(others); Oxidation (HW); more
30	A0A7S1SN01|A0A7S1SN01_9CHLO	322.011	33.9	12	12	26	46988.6	Eukaryotic initiation factor 4A OS=Tetraselmis chuii OX=63592 GN=TCHU04912_LOCUS5995 PE=3 SV=1	CarbamidometilTodos; Oxidation (M)
14	E1CIF9|E1CIF9_9CHLO	319.55	33.94	10	10	48	35979	Photosystem II CP47 apoprotein (Fragment) OS=Tetraselmis chuii OX=63592 GN=PsbB PE=4 SV=1	Deamidation (NQ); Dehydration; Methylation(others); Oxidation (HW); Oxidation (M); more
32	A0A7S1T0J2|A0A7S1T0J2_9CHLO	319.18	33.17	11	11	27	44102.1	Large ribosomal subunit protein uL4 C-terminal domain-containing protein OS=Tetraselmis chuii OX=63592 GN=TCHU04912_LOCUS16876 PE=3 SV=1	CarbamidometilTodos; Oxidation (M); Sulphone
28	A0A7S1SIF9|A0A7S1SIF9_9CHLO	317.631	18.27	14	14	22	92587.4	formate C-acetyltransferase OS=Tetraselmis chuii OX=63592 GN=TCHU04912_LOCUS1843 PE=3 SV=1	CarbamidometilTodos; Oxidation (M)
46	A0A7S1X996|A0A7S1X996_9CHLO	313.38	13.92	10	10	22	91331.2	ACT domain-containing protein (Fragment) OS=Tetraselmis chuii OX=63592 GN=TCHU04912_LOCUS18044 PE=3 SV=1	CarbamidometilTodos; Oxidation (M)
8	A0A7S1T1B5|A0A7S1T1B5_9CHLO	312.497	31.58	10	10	68	35331.2	Uncharacterized protein OS=Tetraselmis chuii OX=63592 GN=TCHU04912_LOCUS16667 PE=4 SV=1	CarbamidometilTodos; Carbamylation; Carboxymethyl; Deamidation (NQ); Dihydroxy; more
40	A0A7S1SHH8|A0A7S1SHH8_9CHLO	305.653	12.83	9	9	31	100128	ABC transporter domain-containing protein OS=Tetraselmis chuii OX=63592 GN=TCHU04912_LOCUS1266 PE=3 SV=1	CarbamidometilTodos; Oxidation (M); Sodium adduct
38	A0A7S1X6W8|A0A7S1X6W8_9CHLO	305.565	45.64	9	9	24	21550.7	Glutaredoxin-dependent peroxiredoxin OS=Tetraselmis chuii OX=63592 GN=TCHU04912_LOCUS16459 PE=3 SV=1	CarbamidometilTodos; Oxidation (M)
25	A0A7S1STA3|A0A7S1STA3_9CHLO	305.116	30.39	9	9	26	22246.9	Uncharacterized protein (Fragment) OS=Tetraselmis chuii OX=63592 GN=TCHU04912_LOCUS10113 PE=4 SV=1	Asn->Thr substitution; Carbamylation; Dihydroxy; Oxidation (M); Sulphone
45	A0A7S1X6B4|A0A7S1X6B4_9CHLO	303.78	22.28	10	10	20	60198.8	Protein disulfide-isomerase OS=Tetraselmis chuii OX=63592 GN=TCHU04912_LOCUS14792 PE=3 SV=1
15	E1CIG7|E1CIG7_9CHLO	303.229	19.03	10	10	45	38653.7	Photosystem II CP43 reaction center protein (Fragment) OS=Tetraselmis chuii OX=63592 GN=psbC PE=3 SV=1	Deamidation (NQ); Methylation(KR); Oxidation (M); Sodium adduct; Sulphone
34	A0A7S1X9V0|A0A7S1X9V0_9CHLO	301.198	29.18	10	10	20	38861.4	ferredoxin--NADP(+) reductase (Fragment) OS=Tetraselmis chuii OX=63592 GN=TCHU04912_LOCUS19398 PE=3 SV=1	CarbamidometilTodos; Oxidation (M)
35	A0A7S1T5V3|A0A7S1T5V3_9CHLO	300.461	28.97	11	11	13	42219.1	FAD/NAD(P)-binding domain-containing protein (Fragment) OS=Tetraselmis chuii OX=63592 GN=TCHU04912_LOCUS20851 PE=3 SV=1
59	A0A7S1X5Z4|A0A7S1X5Z4_9CHLO	296.528	22.04	8	8	12	53044.6	Serine hydroxymethyltransferase OS=Tetraselmis chuii OX=63592 GN=TCHU04912_LOCUS14809 PE=3 SV=1	CarbamidometilTodos; Oxidation (M)
37	E1CII3|E1CII3_9CHLO	292.767	29.91	9	9	27	37172	Elongation factor Tu (Fragment) OS=Tetraselmis chuii OX=63592 GN=TufA PE=3 SV=1	Asn->Ala substitution; CarbamidometilTodos; Oxidation (M)
74	A0A7S1ST98|A0A7S1ST98_9CHLO	291.57	11.04	8	8	12	77269.9	Alpha-2-macroglobulin domain-containing protein (Fragment) OS=Tetraselmis chuii OX=63592 GN=TCHU04912_LOCUS10297 PE=4 SV=1
41	A0A7S1X5B3|A0A7S1X5B3_9CHLO	290.424	25.92	9	9	18	46775.1	AAA+ ATPase domain-containing protein OS=Tetraselmis chuii OX=63592 GN=TCHU04912_LOCUS12926 PE=3 SV=1	CarbamidometilTodos; Oxidation (M)
36	A0A7S1X1T7|A0A7S1X1T7_9CHLO	289.922	10.5	10	10	24	129136	Cation-transporting P-type ATPase N-terminal domain-containing protein OS=Tetraselmis chuii OX=63592 GN=TCHU04912_LOCUS7587 PE=3 SV=1	Oxidation (M)
49	A0A7S1T0U9|A0A7S1T0U9_9CHLO	285.982	15.11	8	6	14	58738.6	Golgi apparatus protein 1 OS=Tetraselmis chuii OX=63592 GN=TCHU04912_LOCUS17182 PE=4 SV=1	CarbamidometilTodos; Oxidation (M)
42	A0A7S1T7B0|A0A7S1T7B0_9CHLO	284.989	30.77	8	7	20	38448.3	Cysteine synthase OS=Tetraselmis chuii OX=63592 GN=TCHU04912_LOCUS21515 PE=3 SV=1	CarbamidometilTodos; Oxidation (M)
48	A0A7S1SVE5|A0A7S1SVE5_9CHLO	284.049	16.55	8	7	15	66920.4	Alpha-1,4 glucan phosphorylase (Fragment) OS=Tetraselmis chuii OX=63592 GN=TCHU04912_LOCUS11780 PE=3 SV=1	Deamidation (NQ); Oxidation (M)
44	A0A7S1X0Y9|A0A7S1X0Y9_9CHLO	283.373	19.68	10	10	16	67439.8	Heat shock protein 70 OS=Tetraselmis chuii OX=63592 GN=TCHU04912_LOCUS5309 PE=3 SV=1	Ile->Val substitution; Oxidation (M); Phe->Tyr substitution; Val->Thr substitution
50	A0A7S1XA71|A0A7S1XA71_9CHLO	282.992	16.47	9	9	17	61712.9	Uncharacterized protein OS=Tetraselmis chuii OX=63592 GN=TCHU04912_LOCUS20020 PE=3 SV=1	Oxidation (M)
24	A0A7S1X6Y2|A0A7S1X6Y2_9CHLO	282.864	30.32	7	7	32	33365.2	Chlorophyll a-b binding protein, chloroplastic OS=Tetraselmis chuii OX=63592 GN=TCHU04912_LOCUS14169 PE=3 SV=1	CarbamidometilTodos; Deamidation (NQ); Oxidation (HW); Oxidation (M); Sodium adduct
51	A0A7S1SRA6|A0A7S1SRA6_9CHLO	282.424	21.53	8	8	14	52560	glutamate-1-semialdehyde 2,1-aminomutase OS=Tetraselmis chuii OX=63592 GN=TCHU04912_LOCUS8732 PE=3 SV=1	CarbamidometilTodos; Oxidation (M)
26	A0A7S1SXD2|A0A7S1SXD2_9CHLO	282.184	39.02	7	7	28	25687.7	Chlorophyll a-b binding protein, chloroplastic OS=Tetraselmis chuii OX=63592 GN=TCHU04912_LOCUS14168 PE=3 SV=1	CarbamidometilTodos; Deamidation (NQ); Methylation(others); Oxidation (M); Sodium adduct; more
61	A0A7S1SH59|A0A7S1SH59_9CHLO	279.423	29.01	8	8	18	35382.4	Elongation factor G OS=Tetraselmis chuii OX=63592 GN=TCHU04912_LOCUS935 PE=4 SV=1	CarbamidometilTodos; Oxidation (M)
84	A0A7S1WZH6|A0A7S1WZH6_9CHLO	278.424	15.6	7	7	17	55490.7	Nop domain-containing protein OS=Tetraselmis chuii OX=63592 GN=TCHU04912_LOCUS3486 PE=3 SV=1	Oxidation (M)
60	A0A7S1X0T5|A0A7S1X0T5_9CHLO	277.704	23.48	8	8	21	41965.8	Phosphoribulokinase OS=Tetraselmis chuii OX=63592 GN=TCHU04912_LOCUS5798 PE=3 SV=1	CarbamidometilTodos
55	A0A7S1SSM2|A0A7S1SSM2_9CHLO	277.404	17.47	7	7	19	47104	Dihydroorotate dehydrogenase domain-containing protein OS=Tetraselmis chuii OX=63592 GN=TCHU04912_LOCUS9484 PE=4 SV=1	Oxidation (M)
70	A0A7S1X1Q4|A0A7S1X1Q4_9CHLO	276.14	18.11	8	8	11	57220.2	Serine hydroxymethyltransferase OS=Tetraselmis chuii OX=63592 GN=TCHU04912_LOCUS5305 PE=3 SV=1	Oxidation (M)
75	A0A6U1FNY5|A0A6U1FNY5_9CHLO	272.344	27.07	6	6	12	25905	Uncharacterized protein OS=Tetraselmis chuii OX=63592 GN=TCHU04912_LOCUS5863 PE=3 SV=1	CarbamidometilTodos; Oxidation (M)
62	A0A7S1SS08|A0A7S1SS08_9CHLO	271.728	18	7	7	14	48388.4	acetylornithine transaminase OS=Tetraselmis chuii OX=63592 GN=TCHU04912_LOCUS8708 PE=3 SV=1	CarbamidometilTodos; Oxidation (M)
64	A0A7S1SR73|A0A7S1SR73_9CHLO	270.372	32.23	6	6	17	23333.1	Ferritin OS=Tetraselmis chuii OX=63592 GN=TCHU04912_LOCUS7824 PE=3 SV=1	Oxidation (M)
63	A0A7S1SW82|A0A7S1SW82_9CHLO	270.01	8.74	8	5	13	103247	Cation-transporting P-type ATPase N-terminal domain-containing protein OS=Tetraselmis chuii OX=63592 GN=TCHU04912_LOCUS13163 PE=4 SV=1	CarbamidometilTodos; Oxidation (M)
54	A0A7S1SUH4|A0A7S1SUH4_9CHLO	269.157	14.31	8	8	15	66059.2	Histidine kinase/HSP90-like ATPase domain-containing protein (Fragment) OS=Tetraselmis chuii OX=63592 GN=TCHU04912_LOCUS10719 PE=3 SV=1	CarbamidometilTodos; Oxidation (M)
57	A0A7S1SP17|A0A7S1SP17_9CHLO	266.455	18.88	7	7	16	52777.1	argininosuccinate synthase OS=Tetraselmis chuii OX=63592 GN=TCHU04912_LOCUS6551 PE=3 SV=1	CarbamidometilTodos; Deamidation (NQ); Oxidation (M)
91	A0A7S1WZW1|A0A7S1WZW1_9CHLO	266.204	24.66	6	6	19	23006.7	Photosystem I reaction center subunit III OS=Tetraselmis chuii OX=63592 GN=TCHU04912_LOCUS2810 PE=3 SV=1	CarbamidometilTodos
85	A0A7S1SL61|A0A7S1SL61_9CHLO	265.828	15.23	7	7	10	62839.7	Eukaryotic translation initiation factor 3 subunit L OS=Tetraselmis chuii OX=63592 GN=TCHU04912_LOCUS4373 PE=3 SV=1	Oxidation (M)
71	A0A7S1SPX6|A0A7S1SPX6_9CHLO	265.745	8.53	7	7	12	98810.8	Coatomer subunit gamma OS=Tetraselmis chuii OX=63592 GN=TCHU04912_LOCUS7586 PE=3 SV=1	CarbamidometilTodos; Oxidation (M)
52	A0A7S1T670|A0A7S1T670_9CHLO	265.099	29.41	8	8	10	41431.8	Nucleotidyl transferase domain-containing protein OS=Tetraselmis chuii OX=63592 GN=TCHU04912_LOCUS20740 PE=3 SV=1	CarbamidometilTodos; Oxidation (M)
66	A0A7S1T3B8|A0A7S1T3B8_9CHLO	264.872	19.01	8	8	12	43344.4	60S ribosomal protein L3 OS=Tetraselmis chuii OX=63592 GN=TCHU04912_LOCUS17081 PE=3 SV=1	Oxidation (M)
72	A0A7S1SNK1|A0A7S1SNK1_9CHLO	264.396	30.47	7	7	19	25189.5	Chlorophyll a-b binding protein, chloroplastic OS=Tetraselmis chuii OX=63592 GN=TCHU04912_LOCUS6540 PE=3 SV=1	Formylation; Oxidation (HW); Oxidation (M)
96	A0A7S1X594|A0A7S1X594_9CHLO	264.279	17.79	6	6	13	40617.8	Aldehyde dehydrogenase domain-containing protein (Fragment) OS=Tetraselmis chuii OX=63592 GN=TCHU04912_LOCUS13570 PE=3 SV=1
43	E1CIH5|E1CIH5_9CHLO	262.654	20.88	6	6	17	33013.2	Photosystem II D2 protein (Fragment) OS=Tetraselmis chuii OX=63592 GN=psbD PE=3 SV=1	Methylation(others)
76	A0A7S1T3I0|A0A7S1T3I0_9CHLO	261.355	11.03	7	7	11	88817.2	Prolyl endopeptidase OS=Tetraselmis chuii OX=63592 GN=TCHU04912_LOCUS18636 PE=3 SV=1	CarbamidometilTodos
100	A0A7S1SLA5|A0A7S1SLA5_9CHLO	260.968	27.42	6	6	10	28655.5	40S ribosomal protein S6 OS=Tetraselmis chuii OX=63592 GN=TCHU04912_LOCUS4108 PE=3 SV=1	CarbamidometilTodos; Oxidation (M)
39	A0A7S1T463|A0A7S1T463_9CHLO	257.326	23.56	6	6	18	36657.5	Malate dehydrogenase OS=Tetraselmis chuii OX=63592 GN=TCHU04912_LOCUS19271 PE=3 SV=1	CarbamidometilTodos; Oxidation (M); Sodium adduct
111	A0A7S1SQR5|A0A7S1SQR5_9CHLO	256.319	14.22	6	6	8	48407.2	sulfate adenylyltransferase OS=Tetraselmis chuii OX=63592 GN=TCHU04912_LOCUS8319 PE=4 SV=1	CarbamidometilTodos
77	A0A7S1SPX2|A0A7S1SPX2_9CHLO	255.859	12.92	7	7	14	65395.1	Argininosuccinate lyase OS=Tetraselmis chuii OX=63592 GN=TCHU04912_LOCUS5184 PE=3 SV=1	CarbamidometilTodos
77	A0A7S1SMH9|A0A7S1SMH9_9CHLO	255.859	15.91	7	7	14	53485.7	Argininosuccinate lyase OS=Tetraselmis chuii OX=63592 GN=TCHU04912_LOCUS5183 PE=3 SV=1	CarbamidometilTodos
58	A0A7S1STI4|A0A7S1STI4_9CHLO	254.898	21.55	6	6	17	37227.6	Semialdehyde dehydrogenase NAD-binding domain-containing protein (Fragment) OS=Tetraselmis chuii OX=63592 GN=TCHU04912_LOCUS10650 PE=3 SV=1	CarbamidometilTodos; Oxidation (M)
69	A0A7S1T8C7|A0A7S1T8C7_9CHLO	254.084	28.69	7	7	10	27323.2	Peroxiredoxin OS=Tetraselmis chuii OX=63592 GN=TCHU04912_LOCUS21643 PE=3 SV=1	CarbamidometilTodos; Oxidation (M)
98	A0A7S1SXP8|A0A7S1SXP8_9CHLO	253.344	22.83	6	6	12	29902	D-lactate dehydrogenase OS=Tetraselmis chuii OX=63592 GN=TCHU04912_LOCUS14461 PE=3 SV=1	CarbamidometilTodos; Oxidation (M)
108	A0A7S1SWC1|A0A7S1SWC1_9CHLO	252.492	19.78	5	5	13	28069.2	Peptidase M41 FtsH extracellular domain-containing protein (Fragment) OS=Tetraselmis chuii OX=63592 GN=TCHU04912_LOCUS12927 PE=4 SV=1	Oxidation (M); Sodium adduct
97	A0A7S1T1D7|A0A7S1T1D7_9CHLO	251.215	27.87	6	6	14	27007	Prohibitin (Fragment) OS=Tetraselmis chuii OX=63592 GN=TCHU04912_LOCUS17695 PE=3 SV=1	Oxidation (M)
137	A0A7S1STG0|A0A7S1STG0_9CHLO	249.928	42.19	5	5	14	14640.2	Ubiquitin-like domain-containing protein OS=Tetraselmis chuii OX=63592 GN=TCHU04912_LOCUS10786 PE=3 SV=1
53	A0A7S1SI07|A0A7S1SI07_9CHLO	249.641	31.69	5	5	22	20695.7	ADP-ribosylation factor OS=Tetraselmis chuii OX=63592 GN=TCHU04912_LOCUS929 PE=3 SV=1	Deamidation (NQ); Oxidation (M)
93	A0A7S1SVW6|A0A7S1SVW6_9CHLO	248.142	18.22	5	5	11	27889	ATP synthase delta chain, chloroplastic OS=Tetraselmis chuii OX=63592 GN=TCHU04912_LOCUS12838 PE=3 SV=1	CarbamidometilTodos; Oxidation (M)
65	A0A7S1T0B4|A0A7S1T0B4_9CHLO	247.849	56.78	7	7	17	13025.1	KOW domain-containing protein OS=Tetraselmis chuii OX=63592 GN=TCHU04912_LOCUS16023 PE=3 SV=1	CarbamidometilTodos; Oxidation (M)
120	A0A7S1XA40|A0A7S1XA40_9CHLO	246.568	16.62	5	5	6	36529	Methylenetetrahydrofolate reductase (NAD(P)H) (Fragment) OS=Tetraselmis chuii OX=63592 GN=TCHU04912_LOCUS19507 PE=4 SV=1
106	A0A7S1X1R1|A0A7S1X1R1_9CHLO	246.341	10.15	6	6	11	77379.7	Bacterial surface antigen (D15) domain-containing protein OS=Tetraselmis chuii OX=63592 GN=TCHU04912_LOCUS5332 PE=4 SV=1	CarbamidometilTodos; Oxidation (M)
101	A0A7S1X3D7|A0A7S1X3D7_9CHLO	246.232	29.03	5	5	11	19868.9	40S ribosomal protein S14 OS=Tetraselmis chuii OX=63592 GN=TCHU04912_LOCUS10361 PE=3 SV=1	Deamidation (NQ); Oxidation (M)
114	A0A7S1TBA0|A0A7S1TBA0_9CHLO	246.041	22.5	5	5	17	29179.4	NAD(P)-binding domain-containing protein OS=Tetraselmis chuii OX=63592 GN=TCHU04912_LOCUS22139 PE=4 SV=1	CarbamidometilTodos; Oxidation (M)
88	A0A6U1HLU8|A0A6U1HLU8_9CHLO	245.904	34.48	6	6	13	16433.4	Large ribosomal subunit protein uL23c OS=Tetraselmis chuii OX=63592 GN=TCHU04912_LOCUS11089 PE=3 SV=1	Oxidation (M)
78	A0A7S1XBR0|A0A7S1XBR0_9CHLO	245.362	20.78	6	6	14	37694.3	Proton-translocating NAD(P)(+) transhydrogenase (Fragment) OS=Tetraselmis chuii OX=63592 GN=TCHU04912_LOCUS21634 PE=4 SV=1	CarbamidometilTodos; Oxidation (M)
82	A0A7S1SM01|A0A7S1SM01_9CHLO	244.544	37.16	7	7	12	21621.2	Large ribosomal subunit protein eL20 domain-containing protein (Fragment) OS=Tetraselmis chuii OX=63592 GN=TCHU04912_LOCUS5219 PE=3 SV=1	CarbamidometilTodos
83	A0A7S1SZ03|A0A7S1SZ03_9CHLO	244.403	19.16	5	5	11	33829.4	S5 DRBM domain-containing protein OS=Tetraselmis chuii OX=63592 GN=TCHU04912_LOCUS14855 PE=3 SV=1	CarbamidometilTodos; Oxidation (M)
92	A0A7S1SJY0|A0A7S1SJY0_9CHLO	244.287	31.02	6	6	11	24308	Ribosomal protein OS=Tetraselmis chuii OX=63592 GN=TCHU04912_LOCUS3268 PE=3 SV=1	CarbamidometilTodos; Oxidation (M)
105	A0A7S1SI78|A0A7S1SI78_9CHLO	244.183	12.7	5	5	10	53715.6	RNA helicase (Fragment) OS=Tetraselmis chuii OX=63592 GN=TCHU04912_LOCUS1913 PE=4 SV=1	Oxidation (M)
33	A0A6U1E9W8|A0A6U1E9W8_9CHLO	242.847	24.24	6	6	26	18113.8	Superoxide dismutase OS=Tetraselmis chuii OX=63592 GN=TCHU04912_LOCUS1205 PE=4 SV=1	CarbamidometilTodos; Deamidation (NQ); Methylation(others); Oxidation (M); Sodium adduct
79	A0A7S1X737|A0A7S1X737_9CHLO	242.056	14.48	6	6	12	48537	Aminotransferase class I/classII domain-containing protein OS=Tetraselmis chuii OX=63592 GN=TCHU04912_LOCUS14965 PE=3 SV=1	CarbamidometilTodos; Oxidation (M)
115	A0A7S1X7C7|A0A7S1X7C7_9CHLO	241.817	16.94	5	5	11	38920.3	PDZ domain-containing protein (Fragment) OS=Tetraselmis chuii OX=63592 GN=TCHU04912_LOCUS15062 PE=3 SV=1
116	A0A7S1SI26|A0A7S1SI26_9CHLO	241.53	9.56	5	5	6	74144.8	Acyl-CoA dehydrogenase OS=Tetraselmis chuii OX=63592 GN=TCHU04912_LOCUS1787 PE=3 SV=1	Oxidation (M)
68	A0A6U1EAM4|A0A6U1EAM4_9CHLO	240.598	34.68	5	5	14	19092.9	NAD-dependent epimerase/dehydratase domain-containing protein OS=Tetraselmis chuii OX=63592 GN=TCHU04912_LOCUS3369 PE=4 SV=1	CarbamidometilTodos; Oxidation (M); Sodium adduct
126	A0A7S1SZ08|A0A7S1SZ08_9CHLO	239.056	26.82	5	5	8	22861.4	ADP,ATP carrier protein (Fragment) OS=Tetraselmis chuii OX=63592 GN=TCHU04912_LOCUS14541 PE=4 SV=1	Oxidation (M)
56	A0A7S1TBF2|A0A7S1TBF2_9CHLO	238.349	14.47	8	8	12	61414.8	aspartate--tRNA ligase OS=Tetraselmis chuii OX=63592 GN=TCHU04912_LOCUS22209 PE=3 SV=1	Oxidation (M)
102	A0A7S1SLZ5|A0A7S1SLZ5_9CHLO	237.702	27.96	6	6	9	24463.8	Ribosomal protein L30 ferredoxin-like fold domain-containing protein OS=Tetraselmis chuii OX=63592 GN=TCHU04912_LOCUS5172 PE=3 SV=1	Oxidation (M)
102	A0A7S1X1M8|A0A7S1X1M8_9CHLO	237.702	20.42	6	6	9	32948.4	Ribosomal protein L30 ferredoxin-like fold domain-containing protein OS=Tetraselmis chuii OX=63592 GN=TCHU04912_LOCUS5173 PE=3 SV=1	Oxidation (M)
113	A0A7S1T7D5|A0A7S1T7D5_9CHLO	235.264	32.91	5	5	7	17631.9	Large ribosomal subunit protein eL14 domain-containing protein OS=Tetraselmis chuii OX=63592 GN=TCHU04912_LOCUS21231 PE=3 SV=1	CarbamidometilTodos
103	A0A7S1SPT9|A0A7S1SPT9_9CHLO	234.297	7.44	6	6	13	104319	carbamoyl-phosphate synthase (glutamine-hydrolyzing) OS=Tetraselmis chuii OX=63592 GN=TCHU04912_LOCUS7200 PE=3 SV=1
103	A0A7S1SPH3|A0A7S1SPH3_9CHLO	234.297	8.02	6	6	13	97038.1	carbamoyl-phosphate synthase (glutamine-hydrolyzing) OS=Tetraselmis chuii OX=63592 GN=TCHU04912_LOCUS7199 PE=3 SV=1
117	A0A7S1SJX9|A0A7S1SJX9_9CHLO	234.137	20	4	4	10	25752.3	Uncharacterized protein OS=Tetraselmis chuii OX=63592 GN=TCHU04912_LOCUS1021 PE=4 SV=1	CarbamidometilTodos; Deamidation (NQ)
124	A0A7S1SSM6|A0A7S1SSM6_9CHLO	232.019	48.48	4	4	11	10735.8	Uncharacterized protein OS=Tetraselmis chuii OX=63592 GN=TCHU04912_LOCUS9510 PE=4 SV=1	CarbamidometilTodos; Dihydroxy; Oxidation (M)
90	A0A7S1X6A5|A0A7S1X6A5_9CHLO	231.333	6.67	6	3	8	103278	Cation-transporting P-type ATPase N-terminal domain-containing protein OS=Tetraselmis chuii OX=63592 GN=TCHU04912_LOCUS13159 PE=4 SV=1	Oxidation (M)
87	A0A7S1X3I2|A0A7S1X3I2_9CHLO	231.085	14.7	4	4	16	33587.8	60S acidic ribosomal protein P0 OS=Tetraselmis chuii OX=63592 GN=TCHU04912_LOCUS8757 PE=3 SV=1	Oxidation (M)
112	A0A7S1SRX0|A0A7S1SRX0_9CHLO	231.048	18.18	6	6	8	42157.8	2-isopropylmalate synthase OS=Tetraselmis chuii OX=63592 GN=TCHU04912_LOCUS6937 PE=4 SV=1	CarbamidometilTodos; Oxidation (M)
135	A0A7S1WZ43|A0A7S1WZ43_9CHLO	230.465	18.91	5	5	9	29389.3	Chlorophyll a-b binding protein, chloroplastic (Fragment) OS=Tetraselmis chuii OX=63592 GN=TCHU04912_LOCUS1543 PE=3 SV=1	Oxidation (M)
139	A0A7S1SU26|A0A7S1SU26_9CHLO	229.343	13.75	4	4	7	40115.4	Heat shock protein 70 (Fragment) OS=Tetraselmis chuii OX=63592 GN=TCHU04912_LOCUS11223 PE=4 SV=1	Oxidation (M)
121	A0A7S1T470|A0A7S1T470_9CHLO	229.067	21.98	4	4	9	20426.7	40S ribosomal protein S18 OS=Tetraselmis chuii OX=63592 GN=TCHU04912_LOCUS17881 PE=3 SV=1	Oxidation (M)
157	A0A7S1X0S5|A0A7S1X0S5_9CHLO	228.439	9.63	4	4	5	47958.7	glutamate-5-semialdehyde dehydrogenase OS=Tetraselmis chuii OX=63592 GN=TCHU04912_LOCUS5748 PE=3 SV=1	CarbamidometilTodos
81	A0A7S1X0B0|A0A7S1X0B0_9CHLO	227.467	29.53	6	6	9	22387.9	30S ribosomal protein S4, chloroplastic OS=Tetraselmis chuii OX=63592 GN=TCHU04912_LOCUS4249 PE=3 SV=1	Oxidation (M)
147	A0A7S1WY97|A0A7S1WY97_9CHLO	226.365	25.24	4	4	4	22007.6	ACT domain-containing protein OS=Tetraselmis chuii OX=63592 GN=TCHU04912_LOCUS15 PE=4 SV=1	CarbamidometilTodos
131	A0A7S1X415|A0A7S1X415_9CHLO	225.913	13.94	5	5	5	30516.8	Enoyl reductase (ER) domain-containing protein OS=Tetraselmis chuii OX=63592 GN=TCHU04912_LOCUS9317 PE=4 SV=1
125	A0A7S1SSB2|A0A7S1SSB2_9CHLO	225.194	23.89	4	4	9	20134.4	KOW domain-containing protein OS=Tetraselmis chuii OX=63592 GN=TCHU04912_LOCUS9789 PE=3 SV=1	Oxidation (M)
177	A0A7S1X9Q0|A0A7S1X9Q0_9CHLO	225.059	27.89	4	4	5	16436.2	Large ribosomal subunit protein uL15/eL18 domain-containing protein OS=Tetraselmis chuii OX=63592 GN=TCHU04912_LOCUS18818 PE=3 SV=1	CarbamidometilTodos
118	A0A7S1WZV4|A0A7S1WZV4_9CHLO	224.946	10.62	5	5	7	58726.9	formate--tetrahydrofolate ligase OS=Tetraselmis chuii OX=63592 GN=TCHU04912_LOCUS2304 PE=3 SV=1	CarbamidometilTodos
143	A0A7S1T7K2|A0A7S1T7K2_9CHLO	224.744	9.52	4	4	7	53829.6	Uncharacterized protein OS=Tetraselmis chuii OX=63592 GN=TCHU04912_LOCUS21566 PE=4 SV=1	CarbamidometilTodos; Oxidation (M)
110	A0A7S1STL2|A0A7S1STL2_9CHLO	223.903	8.31	6	6	11	91205.4	3-isopropylmalate dehydratase OS=Tetraselmis chuii OX=63592 GN=TCHU04912_LOCUS10924 PE=3 SV=1	CarbamidometilTodos; Oxidation (M)
130	A0A7S1SLW3|A0A7S1SLW3_9CHLO	222.515	14.19	5	5	12	46005.4	malate dehydrogenase (NADP(+)) OS=Tetraselmis chuii OX=63592 GN=TCHU04912_LOCUS5055 PE=3 SV=1	Oxidation (M)
99	A0A7S1SHF9|A0A7S1SHF9_9CHLO	222.299	11.37	5	5	12	55128.8	Tryptophan synthase beta chain-like PALP domain-containing protein OS=Tetraselmis chuii OX=63592 GN=TCHU04912_LOCUS1018 PE=3 SV=1	Oxidation (M)
86	A0A7S1T2Q9|A0A7S1T2Q9_9CHLO	222.064	46.25	6	6	9	17382.2	L-ascorbate peroxidase OS=Tetraselmis chuii OX=63592 GN=TCHU04912_LOCUS18028 PE=3 SV=1	CarbamidometilTodos; Oxidation (M)
119	A0A7S1X7D1|A0A7S1X7D1_9CHLO	221.027	26.06	5	4	6	21751.4	Golgi apparatus protein 1 (Fragment) OS=Tetraselmis chuii OX=63592 GN=TCHU04912_LOCUS17181 PE=4 SV=1	CarbamidometilTodos; Oxidation (M)
109	A0A7S1T276|A0A7S1T276_9CHLO	220.902	20.55	4	4	13	23200.8	ATP synthase subunit b', chloroplastic OS=Tetraselmis chuii OX=63592 GN=TCHU04912_LOCUS17879 PE=3 SV=1	CarbamidometilTodos; Oxidation (M)
47	A0A7S1X7X0|A0A7S1X7X0_9CHLO	220.608	30.66	4	4	19	14099.9	Uncharacterized protein OS=Tetraselmis chuii OX=63592 GN=TCHU04912_LOCUS18183 PE=4 SV=1	CarbamidometilTodos; Deamidation (NQ); Propionamide; Sodium adduct
133	A0A7S1SQY6|A0A7S1SQY6_9CHLO	220.369	5.75	5	5	5	109358	Clp R domain-containing protein OS=Tetraselmis chuii OX=63592 GN=TCHU04912_LOCUS8171 PE=3 SV=1
89	A0A7S1T8B3|A0A7S1T8B3_9CHLO	220.238	11.11	6	6	10	67473.1	proton-translocating NAD(P)(+) transhydrogenase OS=Tetraselmis chuii OX=63592 GN=TCHU04912_LOCUS21640 PE=4 SV=1	CarbamidometilTodos
171	A0A7S1SMI8|A0A7S1SMI8_9CHLO	217.749	13.78	4	4	6	37671.4	Coatomer alpha subunit C-terminal domain-containing protein OS=Tetraselmis chuii OX=63592 GN=TCHU04912_LOCUS5211 PE=4 SV=1	CarbamidometilTodos; Oxidation (M)
162	A0A7S1TA05|A0A7S1TA05_9CHLO	217.301	30.83	4	4	10	14374.3	Photosystem II 11 kDa protein OS=Tetraselmis chuii OX=63592 GN=TCHU04912_LOCUS22448 PE=3 SV=1	Oxidation (M)
128	A0A6U1EYD7|A0A6U1EYD7_9CHLO	215.398	11.61	4	4	8	48785.4	Nop domain-containing protein (Fragment) OS=Tetraselmis chuii OX=63592 GN=TCHU04912_LOCUS3243 PE=3 SV=1	Oxidation (M)
158	A0A7S1STB9|A0A7S1STB9_9CHLO	214.825	17.88	4	4	8	16222.8	Cyanobacterial aminoacyl-tRNA synthetase CAAD domain-containing protein OS=Tetraselmis chuii OX=63592 GN=TCHU04912_LOCUS10498 PE=4 SV=1
107	A0A7S1X2X5|A0A7S1X2X5_9CHLO	214.398	12.92	6	6	9	60166.6	Protoporphyrinogen oxidase OS=Tetraselmis chuii OX=63592 GN=TCHU04912_LOCUS7305 PE=3 SV=1	CarbamidometilTodos; Oxidation (M)
73	A0A7S1WZE9|A0A7S1WZE9_9CHLO	211.71	10.19	4	3	15	34595.7	Limiting CO2-inducible protein B/C beta carbonyic anhydrase domain-containing protein (Fragment) OS=Tetraselmis chuii OX=63592 GN=TCHU04912_LOCUS1517 PE=4 SV=1	Dehydration; Dihydroxy; Oxidation (M); Proline oxidation to pyroglutamic acid; Ser->Ala substitution
141	A0A7S1WYJ6|A0A7S1WYJ6_9CHLO	211.557	14.65	4	4	4	33912.1	Phosphoglycerate dehydrogenase (Fragment) OS=Tetraselmis chuii OX=63592 GN=TCHU04912_LOCUS17 PE=3 SV=1	Oxidation (M)
167	A0A7S1SNA7|A0A7S1SNA7_9CHLO	211.006	19.35	4	4	10	26036.4	Uncharacterized protein (Fragment) OS=Tetraselmis chuii OX=63592 GN=TCHU04912_LOCUS3805 PE=3 SV=1	Oxidation (M)
169	A0A7S1SRY9|A0A7S1SRY9_9CHLO	210.793	12.46	4	4	7	31280	Chlorophyll a-b binding protein, chloroplastic OS=Tetraselmis chuii OX=63592 GN=TCHU04912_LOCUS9449 PE=3 SV=1	Oxidation (M)
165	A0A7S1X7A0|A0A7S1X7A0_9CHLO	210.702	11.69	4	4	8	41726.1	Cation-transporting P-type ATPase N-terminal domain-containing protein (Fragment) OS=Tetraselmis chuii OX=63592 GN=TCHU04912_LOCUS14889 PE=4 SV=1	CarbamidometilTodos; Oxidation (M)
104	A0A7S1SHU2|A0A7S1SHU2_9CHLO	210.251	41.23	4	4	20	12161.7	Uncharacterized protein OS=Tetraselmis chuii OX=63592 GN=TCHU04912_LOCUS1518 PE=4 SV=1	Deamidation (NQ); Oxidation (M)
164	A0A7S1X0A5|A0A7S1X0A5_9CHLO	209.405	6.15	4	4	7	81924.3	Pyruvate phosphate dikinase AMP/ATP-binding domain-containing protein (Fragment) OS=Tetraselmis chuii OX=63592 GN=TCHU04912_LOCUS4224 PE=4 SV=1
168	A0A6U1H972|A0A6U1H972_9CHLO	208.53	5.68	4	4	6	68575.8	Kazal-like domain-containing protein OS=Tetraselmis chuii OX=63592 GN=TCHU04912_LOCUS9733 PE=4 SV=1	CarbamidometilTodos
142	A0A7S1T6Y8|A0A7S1T6Y8_9CHLO	206.356	23.08	4	4	6	26978.4	thioredoxin-dependent peroxiredoxin OS=Tetraselmis chuii OX=63592 GN=TCHU04912_LOCUS21366 PE=4 SV=1
123	A0A7S1SZK7|A0A7S1SZK7_9CHLO	205.78	26.35	3	3	8	16918.9	40S ribosomal protein S4 (Fragment) OS=Tetraselmis chuii OX=63592 GN=TCHU04912_LOCUS16024 PE=4 SV=1	CarbamidometilTodos; Oxidation (M)
193	A0A7S1T0X2|A0A7S1T0X2_9CHLO	205.64	30.3	3	3	8	14523.2	Photosynthesis system II assembly factor Ycf48/Hcf136-like domain-containing protein (Fragment) OS=Tetraselmis chuii OX=63592 GN=TCHU04912_LOCUS14931 PE=4 SV=1	Oxidation (M)
226	A0A7S1X021|A0A7S1X021_9CHLO	205.166	16.3	3	3	6	24730.6	Small ribosomal subunit protein uS7 domain-containing protein OS=Tetraselmis chuii OX=63592 GN=TCHU04912_LOCUS2647 PE=3 SV=1	CarbamidometilTodos
170	A0A7S1SNM0|A0A7S1SNM0_9CHLO	204.801	16.73	4	4	5	29500.2	Pyruvate dehydrogenase E1 component subunit beta OS=Tetraselmis chuii OX=63592 GN=TCHU04912_LOCUS4085 PE=4 SV=1
148	A0A7S1X813|A0A7S1X813_9CHLO	204.169	16.49	3	2	10	20369	Uncharacterized protein OS=Tetraselmis chuii OX=63592 GN=TCHU04912_LOCUS18397 PE=4 SV=1	Deamidation (NQ)
148	A0A7S1T279|A0A7S1T279_9CHLO	204.169	15.74	3	2	10	21241	Uncharacterized protein OS=Tetraselmis chuii OX=63592 GN=TCHU04912_LOCUS18398 PE=4 SV=1	Deamidation (NQ)
134	A0A7S1SP76|A0A7S1SP76_9CHLO	202.933	17.41	5	5	6	31477	Uncharacterized protein OS=Tetraselmis chuii OX=63592 GN=TCHU04912_LOCUS7001 PE=4 SV=1
172	A0A7S1SQQ6|A0A7S1SQQ6_9CHLO	202.815	14.35	3	3	10	24638.9	H(+)-exporting diphosphatase OS=Tetraselmis chuii OX=63592 GN=TCHU04912_LOCUS8289 PE=4 SV=1	Oxidation (M)
161	A0A7S1SKB1|A0A7S1SKB1_9CHLO	202.032	4.77	4	4	5	113485	Uncharacterized protein OS=Tetraselmis chuii OX=63592 GN=TCHU04912_LOCUS2970 PE=4 SV=1	Oxidation (M)
176	A0A7S1SXU0|A0A7S1SXU0_9CHLO	201.983	20.99	3	3	9	17535.5	Alpha-2-macroglobulin bait region domain-containing protein (Fragment) OS=Tetraselmis chuii OX=63592 GN=TCHU04912_LOCUS14088 PE=4 SV=1	Oxidation (M)
213	A0A7S1X0G4|A0A7S1X0G4_9CHLO	201.772	19.9	3	3	8	22252.2	NAD-dependent epimerase/dehydratase domain-containing protein (Fragment) OS=Tetraselmis chuii OX=63592 GN=TCHU04912_LOCUS3371 PE=4 SV=1	CarbamidometilTodos
166	A0A7S1T9H2|A0A7S1T9H2_9CHLO	200.795	12.34	4	4	5	52227.8	Aminotransferase class V domain-containing protein OS=Tetraselmis chuii OX=63592 GN=TCHU04912_LOCUS22176 PE=3 SV=1	CarbamidometilTodos; Oxidation (M)
163	A0A7S1XA07|A0A7S1XA07_9CHLO	200.585	27.96	4	4	7	19152.1	Nucleotidyl transferase domain-containing protein (Fragment) OS=Tetraselmis chuii OX=63592 GN=TCHU04912_LOCUS20739 PE=3 SV=1	CarbamidometilTodos; Oxidation (M)
159	A0A7S1SMD1|A0A7S1SMD1_9CHLO	200.401	19.3	3	3	11	12616.3	FACT complex subunit OS=Tetraselmis chuii OX=63592 GN=TCHU04912_LOCUS4524 PE=4 SV=1	CarbamidometilTodos; Methylation(others)
127	A0A7S1SUW4|A0A7S1SUW4_9CHLO	200.124	30.13	4	4	10	17899.9	Ribosomal protein L22 OS=Tetraselmis chuii OX=63592 GN=TCHU04912_LOCUS12041 PE=3 SV=1	CarbamidometilTodos; Oxidation (M)
80	A0A7S1T214|A0A7S1T214_9CHLO	199.371	16.79	4	4	16	28402.2	Dihydroxy-acid dehydratase (Fragment) OS=Tetraselmis chuii OX=63592 GN=TCHU04912_LOCUS17320 PE=3 SV=1	Oxidation (M)
184	A0A7S1X506|A0A7S1X506_9CHLO	199.169	9.87	3	3	6	43124.2	nitric oxide dioxygenase (Fragment) OS=Tetraselmis chuii OX=63592 GN=TCHU04912_LOCUS10909 PE=3 SV=1
122	A0A7S1X635|A0A7S1X635_9CHLO	198.171	18.33	3	3	16	13116.9	Chlorophyll a-b binding protein, chloroplastic (Fragment) OS=Tetraselmis chuii OX=63592 GN=TCHU04912_LOCUS12814 PE=3 SV=1	Gln->Glu substitution; Gly->Ala substitution
209	A0A7S1SIL6|A0A7S1SIL6_9CHLO	198.081	20.25	3	3	6	17648.9	Thioredoxin-like fold domain-containing protein OS=Tetraselmis chuii OX=63592 GN=TCHU04912_LOCUS1634 PE=4 SV=1	Oxidation (M)
154	A0A7S1X964|A0A7S1X964_9CHLO	197.794	10.81	4	4	6	52876.4	Arginyl-tRNA synthetase (Fragment) OS=Tetraselmis chuii OX=63592 GN=TCHU04912_LOCUS17909 PE=3 SV=1
179	A0A7S1X6Y6|A0A7S1X6Y6_9CHLO	196.61	19.89	3	3	4	20345.1	Biotin carboxylation domain-containing protein (Fragment) OS=Tetraselmis chuii OX=63592 GN=TCHU04912_LOCUS14306 PE=4 SV=1
95	A0A7S1X994|A0A7S1X994_9CHLO	196.601	23.13	4	4	8	14359.4	Photosystem I reaction center subunit VI, chloroplastic OS=Tetraselmis chuii OX=63592 GN=TCHU04912_LOCUS18859 PE=3 SV=1	Oxidation (M); Sulphone
227	A0A7S1T1B6|A0A7S1T1B6_9CHLO	195.482	8.14	3	3	4	50780.4	Uncharacterized protein OS=Tetraselmis chuii OX=63592 GN=TCHU04912_LOCUS15289 PE=4 SV=1	CarbamidometilTodos; Oxidation (M)
218	A0A7S1X2J7|A0A7S1X2J7_9CHLO	195.114	25.15	3	3	6	16995.7	ATPase F1/V1/A1 complex alpha/beta subunit N-terminal domain-containing protein (Fragment) OS=Tetraselmis chuii OX=63592 GN=TCHU04912_LOCUS6965 PE=3 SV=1
155	A0A7S1SLY8|A0A7S1SLY8_9CHLO	194.081	6.61	4	4	5	81458.7	threonine--tRNA ligase OS=Tetraselmis chuii OX=63592 GN=TCHU04912_LOCUS5126 PE=3 SV=1	CarbamidometilTodos; Oxidation (M)
152	A0A7S1SI48|A0A7S1SI48_9CHLO	193.855	24.85	4	4	6	18790.1	60S ribosomal protein L27 OS=Tetraselmis chuii OX=63592 GN=TCHU04912_LOCUS1073 PE=3 SV=1	Oxidation (M)
132	A0A7S1X4D7|A0A7S1X4D7_9CHLO	193.628	16.73	4	4	10	27114.8	Proteasome subunit alpha type OS=Tetraselmis chuii OX=63592 GN=TCHU04912_LOCUS12109 PE=3 SV=1	Oxidation (M)
233	A0A7S1X5G6|A0A7S1X5G6_9CHLO	191.568	12.68	3	3	4	30078.9	50S ribosomal protein L3, chloroplastic (Fragment) OS=Tetraselmis chuii OX=63592 GN=TCHU04912_LOCUS12153 PE=3 SV=1	Oxidation (M)
151	A0A7S1X020|A0A7S1X020_9CHLO	191.395	8.5	3	3	10	45807.6	Uncharacterized protein (Fragment) OS=Tetraselmis chuii OX=63592 GN=TCHU04912_LOCUS3659 PE=4 SV=1	Glu->Ala substitution; Oxidation (M)
67	A0A7S1WZB3|A0A7S1WZB3_9CHLO	191.393	25.77	4	4	16	17900.8	Histone H2B OS=Tetraselmis chuii OX=63592 GN=TCHU04912_LOCUS1885 PE=3 SV=1	Oxidation (M); Sulphone
201	A0A7S1WYU6|A0A7S1WYU6_9CHLO	190.935	7.33	3	3	4	52762.9	ACT domain-containing protein OS=Tetraselmis chuii OX=63592 GN=TCHU04912_LOCUS1033 PE=3 SV=1	Oxidation (M)
183	A0A7S1WYP7|A0A7S1WYP7_9CHLO	190.266	22.93	3	3	5	16243.5	Hydroxylamine reductase (Fragment) OS=Tetraselmis chuii OX=63592 GN=TCHU04912_LOCUS1294 PE=4 SV=1	CarbamidometilTodos
149	A0A7S1SNT4|A0A7S1SNT4_9CHLO	189.819	18.75	3	3	8	17055.9	Ferredoxin OS=Tetraselmis chuii OX=63592 GN=TCHU04912_LOCUS6339 PE=3 SV=1	CarbamidometilTodos
150	A0A7S1X7W4|A0A7S1X7W4_9CHLO	188.954	25.87	4	4	10	16205	Small ribosomal subunit protein uS9c OS=Tetraselmis chuii OX=63592 GN=TCHU04912_LOCUS16479 PE=3 SV=1
160	A0A7S1T839|A0A7S1T839_9CHLO	188.585	16.75	3	3	8	23893.9	60S ribosomal protein L13 OS=Tetraselmis chuii OX=63592 GN=TCHU04912_LOCUS21537 PE=3 SV=1	Oxidation (M)
153	A0A7S1XCC0|A0A7S1XCC0_9CHLO	188.125	16.8	4	4	6	28346	Ribosomal protein L15 OS=Tetraselmis chuii OX=63592 GN=TCHU04912_LOCUS21922 PE=3 SV=1	CarbamidometilTodos
129	A0A7S1WYT1|A0A7S1WYT1_9CHLO	187.754	11.91	4	4	10	50921	Tr-type G domain-containing protein (Fragment) OS=Tetraselmis chuii OX=63592 GN=TCHU04912_LOCUS934 PE=4 SV=1	Leu->Met substitution; Oxidation (M)
182	A0A7S1SX16|A0A7S1SX16_9CHLO	187.517	15.79	3	3	6	21679.4	Thiazole biosynthetic enzyme OS=Tetraselmis chuii OX=63592 GN=TCHU04912_LOCUS12937 PE=4 SV=1	Oxidation (M)
225	A0A7S1T1G2|A0A7S1T1G2_9CHLO	186.817	17.42	3	3	3	20242.8	TRASH domain-containing protein OS=Tetraselmis chuii OX=63592 GN=TCHU04912_LOCUS17725 PE=3 SV=1
186	A0A7S1T064|A0A7S1T064_9CHLO	186.71	2.26	3	3	4	155402	magnesium chelatase OS=Tetraselmis chuii OX=63592 GN=TCHU04912_LOCUS16597 PE=3 SV=1	Oxidation (M)
228	A0A7S1SXL1|A0A7S1SXL1_9CHLO	185.579	6.5	3	3	8	64663.7	Uncharacterized protein OS=Tetraselmis chuii OX=63592 GN=TCHU04912_LOCUS14075 PE=4 SV=1	CarbamidometilTodos; Oxidation (M)
212	A0A7S1XBN8|A0A7S1XBN8_9CHLO	185.254	16.12	3	3	4	26559.9	Isochorismatase-like domain-containing protein OS=Tetraselmis chuii OX=63592 GN=TCHU04912_LOCUS21569 PE=3 SV=1	CarbamidometilTodos; Oxidation (M)
140	A0A7S1T1S4|A0A7S1T1S4_9CHLO	184.986	16.46	3	3	12	24370.5	Plant heme peroxidase family profile domain-containing protein (Fragment) OS=Tetraselmis chuii OX=63592 GN=TCHU04912_LOCUS18029 PE=3 SV=1	CarbamidometilTodos; Propionamide
238	A0A7S1T6D2|A0A7S1T6D2_9CHLO	184.582	16.41	3	3	6	27616.8	Large ribosomal subunit protein uL2 C-terminal domain-containing protein OS=Tetraselmis chuii OX=63592 GN=TCHU04912_LOCUS19742 PE=3 SV=1
174	A0A7S1SZ91|A0A7S1SZ91_9CHLO	184.02	19.07	4	4	4	21371.9	Large ribosomal subunit protein uL6 alpha-beta domain-containing protein OS=Tetraselmis chuii OX=63592 GN=TCHU04912_LOCUS14799 PE=3 SV=1
232	A0A7S1SKA0|A0A7S1SKA0_9CHLO	183.746	10.25	3	3	4	46416.2	Glycine dehydrogenase (aminomethyl-transferring) (Fragment) OS=Tetraselmis chuii OX=63592 GN=TCHU04912_LOCUS2948 PE=4 SV=1
196	A0A7S1SMH8|A0A7S1SMH8_9CHLO	182.388	16.49	3	3	3	21432.2	Uncharacterized protein (Fragment) OS=Tetraselmis chuii OX=63592 GN=TCHU04912_LOCUS5628 PE=3 SV=1
202	A0A7S1SWQ6|A0A7S1SWQ6_9CHLO	181.901	1.98	3	3	3	178523	SUEL-type lectin domain-containing protein OS=Tetraselmis chuii OX=63592 GN=TCHU04912_LOCUS12847 PE=4 SV=1
203	A0A7S1X3C3|A0A7S1X3C3_9CHLO	181.256	10.33	3	3	4	44292.5	Acetolactate synthase (Fragment) OS=Tetraselmis chuii OX=63592 GN=TCHU04912_LOCUS9482 PE=3 SV=1	CarbamidometilTodos
188	A0A6U1IF17|A0A6U1IF17_9CHLO	180.841	15.21	3	3	6	27440	Uncharacterized protein OS=Tetraselmis chuii OX=63592 GN=TCHU04912_LOCUS13025 PE=4 SV=1	CarbamidometilTodos
192	A0A7S1SMH7|A0A7S1SMH7_9CHLO	180.638	11.2	3	3	6	38859.6	Peroxidase OS=Tetraselmis chuii OX=63592 GN=TCHU04912_LOCUS5638 PE=3 SV=1	Oxidation (M)
144	A0A7S1X7F6|A0A7S1X7F6_9CHLO	180.583	22.87	4	4	9	25237.8	GTP-binding nuclear protein OS=Tetraselmis chuii OX=63592 GN=TCHU04912_LOCUS14959 PE=3 SV=1	CarbamidometilTodos
229	A0A7S1X0P0|A0A7S1X0P0_9CHLO	179.681	15.34	3	3	5	18680.7	60S ribosomal protein L21 OS=Tetraselmis chuii OX=63592 GN=TCHU04912_LOCUS3785 PE=3 SV=1
189	E1CID4|E1CID4_9CHLO	178.903	8.6	3	3	6	44879.5	Photosystem I P700 apoprotein A1 (Fragment) OS=Tetraselmis chuii OX=63592 GN=PsaA PE=4 SV=1	Ala->Ser substitution
200	A0A7S1X1V6|A0A7S1X1V6_9CHLO	178.687	5.96	3	3	5	61653.7	4-alpha-glucanotransferase OS=Tetraselmis chuii OX=63592 GN=TCHU04912_LOCUS5953 PE=3 SV=1
187	A0A7S1SIZ5|A0A7S1SIZ5_9CHLO	177.766	14.61	3	3	4	29110.4	Glutathione transferase OS=Tetraselmis chuii OX=63592 GN=TCHU04912_LOCUS309 PE=4 SV=1
206	A0A7S1X1W9|A0A7S1X1W9_9CHLO	177.406	11.62	3	3	8	25387.6	Chlorophyll a-b binding protein, chloroplastic (Fragment) OS=Tetraselmis chuii OX=63592 GN=TCHU04912_LOCUS5588 PE=4 SV=1
224	A0A7S1TA45|A0A7S1TA45_9CHLO	176.785	10.62	3	3	5	35048.4	C2 domain-containing protein (Fragment) OS=Tetraselmis chuii OX=63592 GN=TCHU04912_LOCUS22707 PE=4 SV=1	CarbamidometilTodos
197	A0A7S1T2Y9|A0A7S1T2Y9_9CHLO	175.811	13.45	3	3	4	30733.2	Enoyl-[acyl-carrier-protein] reductase (NADH) (Fragment) OS=Tetraselmis chuii OX=63592 GN=TCHU04912_LOCUS18837 PE=3 SV=1
156	A0A7S1SUK6|A0A7S1SUK6_9CHLO	174.832	14.95	4	4	6	33428.1	S1 motif domain-containing protein OS=Tetraselmis chuii OX=63592 GN=TCHU04912_LOCUS11611 PE=4 SV=1	Oxidation (M)
195	A0A7S1SLQ6|A0A7S1SLQ6_9CHLO	174.795	11.38	3	3	4	40540	Uncharacterized protein OS=Tetraselmis chuii OX=63592 GN=TCHU04912_LOCUS4515 PE=4 SV=1
214	A0A7S1X5J3|A0A7S1X5J3_9CHLO	174.791	20.53	3	3	4	16084.2	Cytochrome c domain-containing protein OS=Tetraselmis chuii OX=63592 GN=TCHU04912_LOCUS11897 PE=3 SV=1
199	A0A7S1T8X3|A0A7S1T8X3_9CHLO	173.535	13.31	3	3	4	28736.5	Proteasome subunit alpha type OS=Tetraselmis chuii OX=63592 GN=TCHU04912_LOCUS22134 PE=3 SV=1
216	A0A7S1WYL3|A0A7S1WYL3_9CHLO	171.803	4.01	3	3	4	105986	leucine--tRNA ligase (Fragment) OS=Tetraselmis chuii OX=63592 GN=TCHU04912_LOCUS1969 PE=3 SV=1	CarbamidometilTodos; Oxidation (M)
215	A0A7S1X496|A0A7S1X496_9CHLO	170.193	10.92	3	3	7	37935.5	Fructose-bisphosphate aldolase OS=Tetraselmis chuii OX=63592 GN=TCHU04912_LOCUS10074 PE=3 SV=1	Oxidation (M)
217	A0A7S1TAS0|A0A7S1TAS0_9CHLO	169.048	13.52	3	3	5	26925.5	Rubredoxin-like domain-containing protein OS=Tetraselmis chuii OX=63592 GN=TCHU04912_LOCUS21929 PE=4 SV=1
243	A0A7S1WYT3|A0A7S1WYT3_9CHLO	168.118	10.2	2	2	5	28248.8	Proteasome subunit alpha type OS=Tetraselmis chuii OX=63592 GN=TCHU04912_LOCUS404 PE=3 SV=1
246	A0A7S1SIH1|A0A7S1SIH1_9CHLO	167.791	21.3	2	2	8	11588.1	Phage tail protein OS=Tetraselmis chuii OX=63592 GN=TCHU04912_LOCUS1512 PE=4 SV=1	Oxidation (M)
207	A0A7S1SMW4|A0A7S1SMW4_9CHLO	167.608	8.5	3	3	6	46027.6	magnesium-protoporphyrin IX monomethyl ester (oxidative) cyclase OS=Tetraselmis chuii OX=63592 GN=TCHU04912_LOCUS5038 PE=3 SV=1	CarbamidometilTodos
281	A0A7S1SHS4|A0A7S1SHS4_9CHLO	167.469	16.31	2	2	4	15158.5	Uncharacterized protein (Fragment) OS=Tetraselmis chuii OX=63592 GN=TCHU04912_LOCUS1520 PE=4 SV=1
247	A0A7S1SV42|A0A7S1SV42_9CHLO	167.279	15.38	2	2	3	18851.5	30S ribosomal protein S13, chloroplastic OS=Tetraselmis chuii OX=63592 GN=TCHU04912_LOCUS12011 PE=3 SV=1
198	A0A7S1TAK3|A0A7S1TAK3_9CHLO	167.021	9.48	3	3	6	32329.5	Uncharacterized protein (Fragment) OS=Tetraselmis chuii OX=63592 GN=TCHU04912_LOCUS21840 PE=4 SV=1
274	A0A7S1SJV8|A0A7S1SJV8_9CHLO	166.644	12.08	2	2	3	24064.5	Ribosomal protein L19 (Fragment) OS=Tetraselmis chuii OX=63592 GN=TCHU04912_LOCUS3217 PE=3 SV=1	Oxidation (M)
254	A0A7S1SZ04|A0A7S1SZ04_9CHLO	166.523	11.07	2	2	4	27444.9	Photosynthesis system II assembly factor Ycf48/Hcf136-like domain-containing protein (Fragment) OS=Tetraselmis chuii OX=63592 GN=TCHU04912_LOCUS14930 PE=4 SV=1
286	A0A7S1SW31|A0A7S1SW31_9CHLO	165.899	2.27	2	2	5	111309	Pyruvate phosphate dikinase AMP/ATP-binding domain-containing protein OS=Tetraselmis chuii OX=63592 GN=TCHU04912_LOCUS12993 PE=3 SV=1
286	A0A7S1X676|A0A7S1X676_9CHLO	165.899	2.14	2	2	5	117884	Pyruvate phosphate dikinase AMP/ATP-binding domain-containing protein OS=Tetraselmis chuii OX=63592 GN=TCHU04912_LOCUS12994 PE=3 SV=1
236	A0A7S1STD1|A0A7S1STD1_9CHLO	165.526	18.02	3	3	4	18866.6	Adenylosuccinate synthase (Fragment) OS=Tetraselmis chuii OX=63592 GN=TCHU04912_LOCUS10163 PE=3 SV=1
261	A0A7S1X5W4|A0A7S1X5W4_9CHLO	164.866	5.48	2	2	5	41884.1	Mitogen-activated protein kinase OS=Tetraselmis chuii OX=63592 GN=TCHU04912_LOCUS13974 PE=3 SV=1	CarbamidometilTodos
321	A0A7S1T5S4|A0A7S1T5S4_9CHLO	164.602	13.3	2	2	5	23517.8	Peptidyl-prolyl cis-trans isomerase OS=Tetraselmis chuii OX=63592 GN=TCHU04912_LOCUS20815 PE=3 SV=1	CarbamidometilTodos; Oxidation (M)
309	A0A7S1SWJ3|A0A7S1SWJ3_9CHLO	164.507	7.55	2	2	4	45342.9	Branched-chain-amino-acid aminotransferase OS=Tetraselmis chuii OX=63592 GN=TCHU04912_LOCUS12704 PE=3 SV=1
310	A0A7S1SV46|A0A7S1SV46_9CHLO	164.501	5.64	2	2	6	42629.7	S1 motif domain-containing protein OS=Tetraselmis chuii OX=63592 GN=TCHU04912_LOCUS12200 PE=4 SV=1
267	A0A7S1T300|A0A7S1T300_9CHLO	164.185	16.42	2	2	4	15646.3	60S ribosomal protein L32 OS=Tetraselmis chuii OX=63592 GN=TCHU04912_LOCUS18584 PE=3 SV=1	CarbamidometilTodos
249	A0A7S1T5D3|A0A7S1T5D3_9CHLO	163.941	14.42	2	2	3	23361.8	Nucleotidyl transferase domain-containing protein OS=Tetraselmis chuii OX=63592 GN=TCHU04912_LOCUS20635 PE=3 SV=1	CarbamidometilTodos; Oxidation (M)
314	A0A7S1T083|A0A7S1T083_9CHLO	163.803	7.25	2	2	2	28325.2	ATP-dependent Clp protease proteolytic subunit OS=Tetraselmis chuii OX=63592 GN=TCHU04912_LOCUS16690 PE=3 SV=1
241	A0A7S1SP45|A0A7S1SP45_9CHLO	163.604	11.83	2	2	3	20350.2	NADP-dependent oxidoreductase domain-containing protein OS=Tetraselmis chuii OX=63592 GN=TCHU04912_LOCUS6241 PE=4 SV=1	CarbamidometilTodos
146	A0A6U1LWV5|A0A6U1LWV5_9CHLO	162.697	10.61	4	4	6	40555	NADP-dependent oxidoreductase domain-containing protein OS=Tetraselmis chuii OX=63592 GN=TCHU04912_LOCUS22558 PE=4 SV=1	CarbamidometilTodos
145	A0A7S1XAE3|A0A7S1XAE3_9CHLO	162.494	11.71	2	2	6	21565.9	Glutaredoxin-dependent peroxiredoxin OS=Tetraselmis chuii OX=63592 GN=TCHU04912_LOCUS21090 PE=3 SV=1	Oxidation (M)
275	A0A7S1X991|A0A7S1X991_9CHLO	161.214	6.45	2	2	3	36594.6	Arabinose-5-phosphate isomerase (Fragment) OS=Tetraselmis chuii OX=63592 GN=TCHU04912_LOCUS19971 PE=3 SV=1
295	A0A7S1SXW2|A0A7S1SXW2_9CHLO	160.905	5.13	2	2	4	51042.5	Amine oxidase domain-containing protein OS=Tetraselmis chuii OX=63592 GN=TCHU04912_LOCUS14655 PE=4 SV=1
175	A0A7S1STK1|A0A7S1STK1_9CHLO	160.887	11.33	4	4	5	48117	Saccharopine dehydrogenase NADP binding domain-containing protein OS=Tetraselmis chuii OX=63592 GN=TCHU04912_LOCUS8437 PE=4 SV=1
263	A0A7S1X5F1|A0A7S1X5F1_9CHLO	160.437	17.57	2	2	2	15007.4	FHA domain-containing protein (Fragment) OS=Tetraselmis chuii OX=63592 GN=TCHU04912_LOCUS12083 PE=4 SV=1
276	A0A7S1SVE6|A0A7S1SVE6_9CHLO	160.314	12.44	2	2	5	21012.7	ACT domain-containing protein (Fragment) OS=Tetraselmis chuii OX=63592 GN=TCHU04912_LOCUS12419 PE=4 SV=1
208	A0A7S1SQH4|A0A7S1SQH4_9CHLO	160.279	5.92	2	2	5	47688.7	W2 domain-containing protein OS=Tetraselmis chuii OX=63592 GN=TCHU04912_LOCUS7838 PE=4 SV=1	Oxidation (M)
240	A0A7S1T7T1|A0A7S1T7T1_9CHLO	160.236	10.88	3	3	4	31296.8	Uncharacterized protein OS=Tetraselmis chuii OX=63592 GN=TCHU04912_LOCUS21716 PE=4 SV=1	CarbamidometilTodos
258	A0A7S1SSD4|A0A7S1SSD4_9CHLO	159.78	9.93	2	2	4	31836.4	Cyanobacterial aminoacyl-tRNA synthetase CAAD domain-containing protein OS=Tetraselmis chuii OX=63592 GN=TCHU04912_LOCUS9852 PE=4 SV=1	Oxidation (M)
138	A0A7S1WYN0|A0A7S1WYN0_9CHLO	159.364	8.19	3	3	7	43647.4	Succinate--CoA ligase [ADP-forming] subunit beta, mitochondrial OS=Tetraselmis chuii OX=63592 GN=TCHU04912_LOCUS657 PE=3 SV=1	CarbamidometilTodos
272	A0A7S1SLJ4|A0A7S1SLJ4_9CHLO	159.283	6.95	2	2	2	33969.1	Glycoside hydrolase family 13 N-terminal domain-containing protein (Fragment) OS=Tetraselmis chuii OX=63592 GN=TCHU04912_LOCUS4759 PE=4 SV=1
210	A0A7S1SNF2|A0A7S1SNF2_9CHLO	158.596	21.13	3	3	4	16242.9	40S ribosomal protein S17 (Fragment) OS=Tetraselmis chuii OX=63592 GN=TCHU04912_LOCUS6336 PE=3 SV=1	CarbamidometilTodos; Oxidation (M)
234	A0A7S1X6A3|A0A7S1X6A3_9CHLO	158.552	21.05	3	3	4	20565.5	Aldehyde dehydrogenase domain-containing protein OS=Tetraselmis chuii OX=63592 GN=TCHU04912_LOCUS13564 PE=3 SV=1	CarbamidometilTodos
94	A0A6U1JYK8|A0A6U1JYK8_9CHLO	157.991	21.05	2	2	9	12497.8	Dihydroxy-acid dehydratase OS=Tetraselmis chuii OX=63592 GN=TCHU04912_LOCUS17318 PE=3 SV=1	CarbamidometilTodos; Oxidation (M)
259	A0A7S1X3H9|A0A7S1X3H9_9CHLO	157.962	15.49	2	2	2	15541.3	inorganic diphosphatase OS=Tetraselmis chuii OX=63592 GN=TCHU04912_LOCUS10567 PE=3 SV=1
211	A0A7S1SRT3|A0A7S1SRT3_9CHLO	157.643	16.91	3	2	5	23104	Uncharacterized protein OS=Tetraselmis chuii OX=63592 GN=TCHU04912_LOCUS9330 PE=4 SV=1	CarbamidometilTodos
279	A0A7S1SHN8|A0A7S1SHN8_9CHLO	157.019	2.31	2	2	5	107363	Peptidylprolyl isomerase OS=Tetraselmis chuii OX=63592 GN=TCHU04912_LOCUS1295 PE=4 SV=1	Oxidation (M)
219	A0A7S1SUN1|A0A7S1SUN1_9CHLO	156.734	10.44	3	2	5	41173	Alpha-1,4 glucan phosphorylase OS=Tetraselmis chuii OX=63592 GN=TCHU04912_LOCUS11782 PE=3 SV=1	Oxidation (M)
323	A0A7S1X6V7|A0A7S1X6V7_9CHLO	156.318	5.13	2	2	3	45930.5	AAA+ ATPase domain-containing protein OS=Tetraselmis chuii OX=63592 GN=TCHU04912_LOCUS14048 PE=3 SV=1
262	A0A7S1SKH0|A0A7S1SKH0_9CHLO	155.829	4.93	2	2	4	63620.6	Glycine cleavage system P protein OS=Tetraselmis chuii OX=63592 GN=TCHU04912_LOCUS2947 PE=3 SV=1	Oxidation (M)
245	A0A7S1SPH5|A0A7S1SPH5_9CHLO	154.565	10.69	2	2	3	28357.1	Pyruvate carboxyltransferase domain-containing protein (Fragment) OS=Tetraselmis chuii OX=63592 GN=TCHU04912_LOCUS6936 PE=3 SV=1	CarbamidometilTodos; Oxidation (M)
292	A0A7S1X303|A0A7S1X303_9CHLO	154.085	5.06	2	2	4	59516.5	V-type proton ATPase subunit a (Fragment) OS=Tetraselmis chuii OX=63592 GN=TCHU04912_LOCUS9752 PE=3 SV=1
205	A0A7S1SRK2|A0A7S1SRK2_9CHLO	154.025	20.47	2	2	6	13963.3	Ribosomal eL28/Mak16 domain-containing protein OS=Tetraselmis chuii OX=63592 GN=TCHU04912_LOCUS8839 PE=3 SV=1	Ala->Gly substitution
231	A0A7S1X888|A0A7S1X888_9CHLO	151.457	19.29	3	3	4	14751.1	Histone H2A OS=Tetraselmis chuii OX=63592 GN=TCHU04912_LOCUS18141 PE=3 SV=1
311	A0A7S1SNF9|A0A7S1SNF9_9CHLO	149.432	5.45	2	2	7	39390.3	Uncharacterized protein (Fragment) OS=Tetraselmis chuii OX=63592 GN=TCHU04912_LOCUS6327 PE=4 SV=1	Oxidation (M)
191	A0A7S1SSZ4|A0A7S1SSZ4_9CHLO	149.247	8.72	3	3	9	40933.2	AAA+ ATPase domain-containing protein (Fragment) OS=Tetraselmis chuii OX=63592 GN=TCHU04912_LOCUS10231 PE=3 SV=1
194	A0A7S1SYD8|A0A7S1SYD8_9CHLO	148.196	26.42	3	3	5	11957.6	Tubulin delta chain (Fragment) OS=Tetraselmis chuii OX=63592 GN=TCHU04912_LOCUS14919 PE=3 SV=1	Ile->Val substitution
294	A0A7S1T8Y0|A0A7S1T8Y0_9CHLO	147.334	19.05	2	2	6	15930.2	Ribosomal protein eL8/eL30/eS12/Gadd45 domain-containing protein OS=Tetraselmis chuii OX=63592 GN=TCHU04912_LOCUS22197 PE=3 SV=1	CarbamidometilTodos; Oxidation (M)
244	A0A7S1SHR3|A0A7S1SHR3_9CHLO	146.982	9.57	2	2	5	22047.4	Limiting CO2-inducible protein B/C beta carbonyic anhydrase domain-containing protein (Fragment) OS=Tetraselmis chuii OX=63592 GN=TCHU04912_LOCUS1514 PE=4 SV=1
185	A0A7S1XA55|A0A7S1XA55_9CHLO	146.75	9.68	3	3	5	32935.1	Uncharacterized protein OS=Tetraselmis chuii OX=63592 GN=TCHU04912_LOCUS19590 PE=4 SV=1	CarbamidometilTodos
283	A0A7S1T0W1|A0A7S1T0W1_9CHLO	146.499	15.54	2	2	5	15439.9	Uncharacterized protein OS=Tetraselmis chuii OX=63592 GN=TCHU04912_LOCUS17206 PE=3 SV=1
237	A0A7S1T2J1|A0A7S1T2J1_9CHLO	142.542	14.36	3	3	5	20986	phosphoribosylformylglycinamidine cyclo-ligase OS=Tetraselmis chuii OX=63592 GN=TCHU04912_LOCUS17789 PE=4 SV=1
271	A0A7S1XA80|A0A7S1XA80_9CHLO	141.324	5.08	2	2	3	40117.2	Protein kinase domain-containing protein OS=Tetraselmis chuii OX=63592 GN=TCHU04912_LOCUS20064 PE=3 SV=1
223	A0A7S1SM91|A0A7S1SM91_9CHLO	140.908	4.08	3	3	5	101384	Glycosyl hydrolase family 13 catalytic domain-containing protein (Fragment) OS=Tetraselmis chuii OX=63592 GN=TCHU04912_LOCUS4976 PE=4 SV=1
299	A0A7S1X4T6|A0A7S1X4T6_9CHLO	140.807	5.01	2	2	3	43090.6	Chlorophyll synthase OS=Tetraselmis chuii OX=63592 GN=TCHU04912_LOCUS10565 PE=4 SV=1
248	A0A7S1X7N6|A0A7S1X7N6_9CHLO	140.54	8.59	2	2	3	27869.8	GUN4-like domain-containing protein OS=Tetraselmis chuii OX=63592 GN=TCHU04912_LOCUS15593 PE=4 SV=1
252	A0A7S1T5F3|A0A7S1T5F3_9CHLO	139.453	11.76	2	2	5	20898.4	GS beta-grasp domain-containing protein OS=Tetraselmis chuii OX=63592 GN=TCHU04912_LOCUS18985 PE=3 SV=1	CarbamidometilTodos
264	A0A7S1X1F6|A0A7S1X1F6_9CHLO	139.336	2.68	2	2	2	95073	valine--tRNA ligase OS=Tetraselmis chuii OX=63592 GN=TCHU04912_LOCUS4805 PE=3 SV=1
221	A0A7S1X4Q9|A0A7S1X4Q9_9CHLO	139.269	5.6	2	2	3	39749.4	Ornithine carbamoyltransferase OS=Tetraselmis chuii OX=63592 GN=TCHU04912_LOCUS10426 PE=3 SV=1	Oxidation (M)
190	A0A7S1X727|A0A7S1X727_9CHLO	138.869	15.42	3	3	5	21822	NAD(P)-binding domain-containing protein (Fragment) OS=Tetraselmis chuii OX=63592 GN=TCHU04912_LOCUS16135 PE=4 SV=1	CarbamidometilTodos
220	A0A7S1SGM5|A0A7S1SGM5_9CHLO	138.209	5.41	3	3	4	67975.7	PB1 domain-containing protein (Fragment) OS=Tetraselmis chuii OX=63592 GN=TCHU04912_LOCUS392 PE=4 SV=1	CarbamidometilTodos
317	A0A7S1T6K4|A0A7S1T6K4_9CHLO	138.071	5.22	2	2	4	49707.8	glycine--tRNA ligase (Fragment) OS=Tetraselmis chuii OX=63592 GN=TCHU04912_LOCUS20870 PE=4 SV=1
180	A0A7S1SW04|A0A7S1SW04_9CHLO	137.779	15.05	3	3	5	20068.9	phosphogluconate dehydrogenase (NADP(+)-dependent, decarboxylating) (Fragment) OS=Tetraselmis chuii OX=63592 GN=TCHU04912_LOCUS12765 PE=3 SV=1
282	A0A7S1X4S6|A0A7S1X4S6_9CHLO	136.85	5.79	2	2	4	42148	Uncharacterized protein (Fragment) OS=Tetraselmis chuii OX=63592 GN=TCHU04912_LOCUS10502 PE=4 SV=1
266	A0A7S1SPG7|A0A7S1SPG7_9CHLO	136.065	14.37	2	2	4	17627.6	Ribosomal protein L11 C-terminal domain-containing protein (Fragment) OS=Tetraselmis chuii OX=63592 GN=TCHU04912_LOCUS7303 PE=3 SV=1
173	A0A7S1SRM4|A0A7S1SRM4_9CHLO	135.222	20.62	4	4	6	21932.3	50S ribosomal protein L5, chloroplastic OS=Tetraselmis chuii OX=63592 GN=TCHU04912_LOCUS9132 PE=3 SV=1	CarbamidometilTodos
204	A0A7S1XAT8|A0A7S1XAT8_9CHLO	134.619	18.06	2	2	5	15814.8	Plastocyanin OS=Tetraselmis chuii OX=63592 GN=TCHU04912_LOCUS20433 PE=3 SV=1	CarbamidometilTodos; Sodium adduct
181	A0A7S1SW61|A0A7S1SW61_9CHLO	134.047	6.03	3	3	5	60525.4	methionine synthase (Fragment) OS=Tetraselmis chuii OX=63592 GN=TCHU04912_LOCUS10812 PE=3 SV=1	Oxidation (M)
181	A0A7S1STG5|A0A7S1STG5_9CHLO	134.047	2.69	3	3	5	137411	methionine synthase (Fragment) OS=Tetraselmis chuii OX=63592 GN=TCHU04912_LOCUS10813 PE=3 SV=1	Oxidation (M)
312	A0A7S1SNE4|A0A7S1SNE4_9CHLO	133.414	5.61	2	2	4	40848.2	Pyruvate dehydrogenase E1 component subunit beta OS=Tetraselmis chuii OX=63592 GN=TCHU04912_LOCUS5996 PE=4 SV=1	CarbamidometilTodos; Oxidation (M)
222	A0A7S1X0B1|A0A7S1X0B1_9CHLO	133.384	11.11	2	2	4	21778.1	phosphoribosylaminoimidazole carboxylase OS=Tetraselmis chuii OX=63592 GN=TCHU04912_LOCUS4971 PE=3 SV=1	CarbamidometilTodos
242	A0A7S1T189|A0A7S1T189_9CHLO	131.084	4.17	2	2	2	59443.4	T-complex protein 1 subunit alpha OS=Tetraselmis chuii OX=63592 GN=TCHU04912_LOCUS16875 PE=3 SV=1
305	A0A7S1T2G2|A0A7S1T2G2_9CHLO	130.676	9.58	2	2	3	25905	Reticulon-like protein OS=Tetraselmis chuii OX=63592 GN=TCHU04912_LOCUS17715 PE=4 SV=1	Oxidation (M)
305	A0A7S1T1D3|A0A7S1T1D3_9CHLO	130.676	9.79	2	2	3	25379.3	Reticulon-like protein OS=Tetraselmis chuii OX=63592 GN=TCHU04912_LOCUS17717 PE=4 SV=1	Oxidation (M)
260	A0A7S1T7B2|A0A7S1T7B2_9CHLO	129.346	6.46	2	2	3	35680.3	Uncharacterized protein (Fragment) OS=Tetraselmis chuii OX=63592 GN=TCHU04912_LOCUS21463 PE=4 SV=1	CarbamidometilTodos
306	A0A7S1T713|A0A7S1T713_9CHLO	128.231	10.91	2	2	4	17920	PsbP C-terminal domain-containing protein OS=Tetraselmis chuii OX=63592 GN=TCHU04912_LOCUS20230 PE=4 SV=1
306	A0A7S1T4D6|A0A7S1T4D6_9CHLO	128.231	12.5	2	2	4	15708.7	PsbP C-terminal domain-containing protein OS=Tetraselmis chuii OX=63592 GN=TCHU04912_LOCUS20231 PE=4 SV=1
304	A0A7S1T0V2|A0A7S1T0V2_9CHLO	128.059	8.07	2	2	3	24600.5	GCK domain-containing protein (Fragment) OS=Tetraselmis chuii OX=63592 GN=TCHU04912_LOCUS17180 PE=4 SV=1	CarbamidometilTodos
307	A0A7S1SZW4|A0A7S1SZW4_9CHLO	128.039	6.37	2	2	2	39430.7	Peptidase M1 alanyl aminopeptidase C-terminal domain-containing protein (Fragment) OS=Tetraselmis chuii OX=63592 GN=TCHU04912_LOCUS15836 PE=4 SV=1
268	A0A7S1SVV6|A0A7S1SVV6_9CHLO	127.871	9.27	2	2	4	31705.8	Translocon at inner membrane of chloroplasts 21 OS=Tetraselmis chuii OX=63592 GN=TCHU04912_LOCUS12620 PE=4 SV=1
289	A0A7S1WZA1|A0A7S1WZA1_9CHLO	126.41	17.2	2	2	3	19923.8	TOG domain-containing protein (Fragment) OS=Tetraselmis chuii OX=63592 GN=TCHU04912_LOCUS1261 PE=4 SV=1	CarbamidometilTodos
289	A0A7S1SHL0|A0A7S1SHL0_9CHLO	126.41	17.2	2	2	3	19969.9	TOG domain-containing protein (Fragment) OS=Tetraselmis chuii OX=63592 GN=TCHU04912_LOCUS1260 PE=4 SV=1	CarbamidometilTodos
280	A0A7S1X1Q6|A0A7S1X1Q6_9CHLO	126.245	4.65	2	2	2	52471.7	ethanolamine-phosphate cytidylyltransferase OS=Tetraselmis chuii OX=63592 GN=TCHU04912_LOCUS6571 PE=3 SV=1	CarbamidometilTodos
250	A0A7S1SRI0|A0A7S1SRI0_9CHLO	125.937	10.86	2	2	3	19002.5	40S ribosomal protein S23 OS=Tetraselmis chuii OX=63592 GN=TCHU04912_LOCUS8226 PE=3 SV=1
253	A0A7S1X7N5|A0A7S1X7N5_9CHLO	125.781	6.21	2	2	2	36701.2	RRM domain-containing protein (Fragment) OS=Tetraselmis chuii OX=63592 GN=TCHU04912_LOCUS17773 PE=4 SV=1
256	A0A7S1SK83|A0A7S1SK83_9CHLO	122.96	28.57	2	2	2	11859.3	Uncharacterized protein (Fragment) OS=Tetraselmis chuii OX=63592 GN=TCHU04912_LOCUS1300 PE=4 SV=1
301	A0A7S1T3H9|A0A7S1T3H9_9CHLO	121.485	9.78	2	2	2	24929.7	Methylenetetrahydrofolate reductase (NAD(P)H) (Fragment) OS=Tetraselmis chuii OX=63592 GN=TCHU04912_LOCUS19506 PE=3 SV=1	Oxidation (M)
178	A0A7S1X0U8|A0A7S1X0U8_9CHLO	121.35	20.25	3	3	5	17607.5	Small ribosomal subunit protein uS17 N-terminal domain-containing protein (Fragment) OS=Tetraselmis chuii OX=63592 GN=TCHU04912_LOCUS5893 PE=3 SV=1	CarbamidometilTodos
273	A0A7S1SH00|A0A7S1SH00_9CHLO	119.181	10.55	2	2	5	24025.1	Rab2/RabB-family small GTPase OS=Tetraselmis chuii OX=63592 GN=TCHU04912_LOCUS772 PE=4 SV=1
273	A0A7S1WXY8|A0A7S1WXY8_9CHLO	119.181	10.75	2	2	5	23720.8	Uncharacterized protein OS=Tetraselmis chuii OX=63592 GN=TCHU04912_LOCUS773 PE=4 SV=1
287	A0A7S1T8V6|A0A7S1T8V6_9CHLO	118.312	13.69	2	2	3	18407.7	Eukaryotic translation initiation factor 5A OS=Tetraselmis chuii OX=63592 GN=TCHU04912_LOCUS21080 PE=3 SV=1
296	A0A7S1T337|A0A7S1T337_9CHLO	116.069	9.27	2	2	2	27258.9	Proteasome alpha-type subunits domain-containing protein OS=Tetraselmis chuii OX=63592 GN=TCHU04912_LOCUS19221 PE=3 SV=1
277	A0A7S1XAT4|A0A7S1XAT4_9CHLO	113.855	9.57	2	2	2	25186.5	PsbP C-terminal domain-containing protein OS=Tetraselmis chuii OX=63592 GN=TCHU04912_LOCUS20410 PE=4 SV=1
239	A0A7S1T557|A0A7S1T557_9CHLO	111.299	13.68	3	3	3	23409.9	50S ribosomal protein L22, chloroplastic OS=Tetraselmis chuii OX=63592 GN=TCHU04912_LOCUS20217 PE=3 SV=1
322	A0A7S1SLD8|A0A7S1SLD8_9CHLO	111.182	10.58	2	2	4	20090.1	DUF1279 domain-containing protein OS=Tetraselmis chuii OX=63592 GN=TCHU04912_LOCUS4708 PE=4 SV=1
251	A0A7S1SHF3|A0A7S1SHF3_9CHLO	111.173	3.82	2	2	5	67842	26S proteasome non-ATPase regulatory subunit 2 homolog OS=Tetraselmis chuii OX=63592 GN=TCHU04912_LOCUS987 PE=3 SV=1
230	A0A7S1SZZ7|A0A7S1SZZ7_9CHLO	109.806	5.79	3	3	4	73137.9	Transmembrane 9 superfamily member OS=Tetraselmis chuii OX=63592 GN=TCHU04912_LOCUS16375 PE=3 SV=1	Oxidation (M)
320	A0A7S1SM06|A0A7S1SM06_9CHLO	108.508	7.46	2	2	3	30986.9	Glycosyl hydrolase family 13 catalytic domain-containing protein (Fragment) OS=Tetraselmis chuii OX=63592 GN=TCHU04912_LOCUS4760 PE=4 SV=1
291	A0A7S1X2K7|A0A7S1X2K7_9CHLO	108.476	7.89	2	2	3	32755.8	50S ribosomal protein L4, chloroplastic OS=Tetraselmis chuii OX=63592 GN=TCHU04912_LOCUS6734 PE=3 SV=1
136	A0A7S1SM32|A0A7S1SM32_9CHLO	107.703	5.64	5	5	7	99605.9	Coatomer WD associated region domain-containing protein (Fragment) OS=Tetraselmis chuii OX=63592 GN=TCHU04912_LOCUS5210 PE=4 SV=1
313	A0A7S1SPE2|A0A7S1SPE2_9CHLO	105.929	8.15	2	2	2	26412.6	Alpha-amylase/branching enzyme C-terminal all beta domain-containing protein (Fragment) OS=Tetraselmis chuii OX=63592 GN=TCHU04912_LOCUS4761 PE=4 SV=1	Oxidation (M)
235	A0A7S1T2A4|A0A7S1T2A4_9CHLO	104.591	9.7	2	2	3	32624.6	Nucleotidyl transferase domain-containing protein OS=Tetraselmis chuii OX=63592 GN=TCHU04912_LOCUS18180 PE=4 SV=1	Oxidation (M)
278	A0A7S1XAK6|A0A7S1XAK6_9CHLO	101.65	13.08	2	2	3	14937.5	30S ribosomal protein S8, chloroplastic OS=Tetraselmis chuii OX=63592 GN=TCHU04912_LOCUS20386 PE=3 SV=1
284	A0A7S1T1F8|A0A7S1T1F8_9CHLO	100.407	6.38	2	2	2	32249	Glutaminyl-tRNA synthetase OS=Tetraselmis chuii OX=63592 GN=TCHU04912_LOCUS15415 PE=3 SV=1
302	A0A7S1STH3|A0A7S1STH3_9CHLO	92.847	19.7	2	2	3	13517.2	Uncharacterized protein (Fragment) OS=Tetraselmis chuii OX=63592 GN=TCHU04912_LOCUS8369 PE=4 SV=1	CarbamidometilTodos
290	A0A7S1X5N9|A0A7S1X5N9_9CHLO	92.5405	14.09	2	2	2	15872.3	Large ribosomal subunit protein uL15/eL18 domain-containing protein (Fragment) OS=Tetraselmis chuii OX=63592 GN=TCHU04912_LOCUS12125 PE=4 SV=1	CarbamidometilTodos
270	A0A7S1WZK8|A0A7S1WZK8_9CHLO	87.6779	5.39	2	2	2	36700.6	Mitochondrial import receptor subunit TOM40 OS=Tetraselmis chuii OX=63592 GN=TCHU04912_LOCUS1784 PE=3 SV=1
298	A0A7S1T827|A0A7S1T827_9CHLO	82.7408	4.66	2	2	2	43610	Transaldolase OS=Tetraselmis chuii OX=63592 GN=TCHU04912_LOCUS21881 PE=4 SV=1
257	A0A7S1SXD9|A0A7S1SXD9_9CHLO	81.6509	11.81	2	2	2	16152.6	Nitrite/sulphite reductase 4Fe-4S domain-containing protein (Fragment) OS=Tetraselmis chuii OX=63592 GN=TCHU04912_LOCUS13406 PE=3 SV=1
316	A0A7S1SL91|A0A7S1SL91_9CHLO	77.7931	3.8	2	2	2	69510.8	Alpha,alpha-trehalose-phosphate synthase (UDP-forming) (Fragment) OS=Tetraselmis chuii OX=63592 GN=TCHU04912_LOCUS3495 PE=4 SV=1
285	A0A7S1STZ4|A0A7S1STZ4_9CHLO	71.2589	4.59	2	2	2	45593.5	Glutathione synthetase OS=Tetraselmis chuii OX=63592 GN=TCHU04912_LOCUS10306 PE=3 SV=1
303	A0A7S1SYC2|A0A7S1SYC2_9CHLO	71.0205	15.92	2	2	2	16511	PDZ domain-containing protein OS=Tetraselmis chuii OX=63592 GN=TCHU04912_LOCUS15063 PE=3 SV=1	Val->Ala substitution
265	A0A7S1STE0|A0A7S1STE0_9CHLO	70.8618	4.97	2	2	2	38281.5	Bestrophin homolog OS=Tetraselmis chuii OX=63592 GN=TCHU04912_LOCUS10569 PE=4 SV=1
288	A0A7S1T4F5|A0A7S1T4F5_9CHLO	67.1304	6.81	2	2	2	38695.7	Uncharacterized protein (Fragment) OS=Tetraselmis chuii OX=63592 GN=TCHU04912_LOCUS19592 PE=3 SV=1	Oxidation (M)
